# Supplementary material for: Hepatoprotective Effect of a New FFAR1 Agonist—N-Alkylated Isobornylamine
Source: Molecules. 2023 Jan 3;28(1):396. doi: 10.3390/molecules28010396 (PMC9823450; doi:10.3390/molecules28010396)
Supplement: Supplementary file 1 [file molecules-28-00396-s001.zip]

Archive with 1 entries (1 files):
- molecules-2128961-supplementary.pdf
